# Supplementary material for: Metabolic barriers in non-small cell lung cancer with LKB1 and/or KEAP1 mutations for immunotherapeutic strategies
Source: Front Oncol. 2023 Aug 22;13:1249237. doi: 10.3389/fonc.2023.1249237 (PMC10477992; doi:10.3389/fonc.2023.1249237)
Supplement: Supplementary file 1 [file Table_1.xlsx]

## Sheet: trial summary
	Supplementary Table1 Summary of phase III clinical trials in advanced NSCLC
	Study	Histology	PD-L1	Treatment regimen	PFS, month Median (range)	HR (95%CI)	OS, month Median (range)	HR (95%CI)	3-year survival rate (%)	5-year survival rate (%)
	KEYNOTE-024 (42)	NSCLC	TPS ≥ 50%	Pembrolizumab	7.7 (6.1-10.2)	0.50 (0.39-0.65)	26.3 (18.3-40.4)	0.62 (0.48-0.81)	43.7	31.9
				Platinum doublet	5.5 (4.2-6.2)		13.4 (9.4-18.3)		24.7	16.3
	IMpower110 (43)	NSCLC	TC3 or IC3	Atezolizumab	8.2 (unavailable)	0.59 (0.43-0.81)	20.2 (17.2-27.9)	0.76 (0.54-1.09)	-	-
				Platinum doublet	5.0 (unavailable)		14.7 (7.4-17.7)		-	-
	KEYNOTE-189 (44)	NSq-NSCLC	Any	CBDCA/CDDP + PEM + Pembrolizumab	9.0 (8.1-10.4)	0.50 (0.42-0.60)	22.0 (19.5-24.5)	0.60 (0.50-0.72)	31.3	19.4
				CBDCA/CDDP + PEM	4.9 (4.7-5.5)		10.6 (8.7-13.6)		17.4	11.3
	IMpower150 (45)	NSq-NSCLC	Any	CBDCA + PTX + BEV + Atezolizumab	8.4 (unavailable)	0.57 (0.48-0.67)	19.5 (17.0-22.2)	0.80 (0.67-0.95)	-	-
				CBDCA + PTX + BEV	6.8 (unavailable)		14.7 (12.9-17.1)		-	-
	IMpower130 (46)	NSq-NSCLC	Any	CBDCA + nab-PTX + Atezolizumab	7.0 (6.2-7.3)	0.64 (0.54-0.77)	18.6 (16.0-21.2)	0.79 (0.64-0.98)	-	-
				CBDCA + nab-PTX	5.5 (4.4-5.9)		13.9 (12.0-18.7)		-	-
	IMpower132 (47)	NSq-NSCLC	Any	CDDP/CBDCA + PEM + Atezolizumab	7.6 (6.6-8.5)	0.60 (0.49-0.72)	17.5 (13.2-19.6)	0.86 (0.71-1.06)	-	-
				CDDP/CBDCA + PEM	5.2 (4.3-5.6)		13.6 (11.0-15.7)		-	-
	KEYNOTE-407 (49)	Sq-NSCLC	Any	CBDCA + PTX/nab-PTX + Pembrolizumab	8.0 (6.3-8.5)	0.62 (0.52-0.74)	17.2 (14.4-19.7)	0.71 (0.59-0.85)	29.9	18.4
				CBDCA + PTX/nab-PTX	5.1 (4.3-6.0)		11.6 (10.1-13.7)		18.6	9.7
	CheckMate 227 (51)	NSCLC	≥ 1%	Nivolumab + Ipilimumab	5.1 (4.1-6.3)	0.79 (0.67-0.94)	17.1 (15.0-20.2)	0.77 (0.66-0.91)	33	24
				Platinum doublet	5.6 (4.6-5.8)		14.9 (12.7-16.7)		22	14
			< 1%	Nivolumab + Ipilimumab	5.1 (3.5-6.4)	0.75 (0.59-0.95)	17.4 (13.2-22.0)	0.65 (0.52-0.81)	33	19
				Platinum doublet	4.7 (4.2-5.6)		12.2 (9.2-14.3)		15	7
	CheckMate 9LA (52)	NSCLC	Any	Platinum doublet + Nivolumab + Ipilimumab	6.4 (5.5-7.8)	0.70 (0.59-0.83)	15.8 (13.9-19.7)	0.74 (0.62-0.87)	27	-
				Platinum doublet	5.3 (4.4-5.6)		11.0 (9.5-12.7)		19	-
	POSEIDON (8)	NSCLC	Any	Platinum doublet + Durvalumab + Tremelimumab	6.2 (5.0-6.5)	0.72 (0.60-0.86)	14.0 (11.7-16.1)	0.77 (0.65-0.92)	-	-
				Platinum doublet	4.8 (4.6-5.8)		11.7 (10.5-13.1)		-	-
	NSCLC, Non-small cell lung cancer; NSq-NSCLC, Non-squamous non-small cell lung cancer; Sq-NSCLC, Squamous non-small cell lung cancer; TPS, Tumor proportion score; TC, Tumor cells; IC, Tumor-infiltrating immune cells; PD-L1, Programmed death 1 ligand-1; CDDP, Cisplatin; CBDCA, Carboplatin; PEM, Pemetrexed; nab-PTX, Nanoparticle albumin bound-Paclitaxel; PTX, Paclitaxel; BEV, Bevacizumab; PFS, Prog…
