# Supplementary material for: Metabolic barriers in non-small cell lung cancer with LKB1 and/or KEAP1 mutations for immunotherapeutic strategies
Source: Front Oncol. 2023 Aug 22;13:1249237. doi: 10.3389/fonc.2023.1249237 (PMC10477992; doi:10.3389/fonc.2023.1249237)
Supplement: Supplementary file 2 [file Table_2.xlsx]

## Sheet: LKB1KEAP1subgroup
	Supplementary Table 2 Summary of subgroup analyses of phase III clinical trials in advanced NSCLC with SKT11 or KEAP1 mutations
	Study	Treatment regimen	Driver alteration	ORR, % (95%CI)	PFS, month Median (range)	HR (95%CI)	OS, month Median (range)	HR (95%CI)
	KEYNOTE-189 (67)	CBDCA/CDDP + PEM + Pembrolizumab	STK11 mutantion	30.6 (16.4-48.1)	6.1 (3.6-9.2)	0.81 (0.44-1.47)	17.4 (4.7-NE)	0.75 (0.37-1.50)
		CBDCA/CDDP + PEM		16.7 (3.6-41.4)	4.8 (4.5-8.6)		8.4 (6.5-NE)
		CBDCA/CDDP + PEM + Pembrolizumab	STK11 wild-type	48.8 (41.0-56.6)	10.4 (8.2-14.0)	0.38 (0.27-0.52)	22.5 (20.1-NE)	0.59 (0.41-0.85)
		CBDCA/CDDP + PEM		16.4 (8.5-27.5)	4.7 (4.6-5.3)		12.4 (7.6-25.0)
		CBDCA/CDDP + PEM + Pembrolizumab	KEAP1 mutantion	35.6 (21.9-51.2)	5.1 (3.7-11.1)	0.65 (0.38-1.12)	13.3 (7.5-NE)	0.81 (0.44-1.49)
		CBDCA/CDDP + PEM		17.4 (5.0-38.8)	4.8 (4.6-8.8)		8.7 (6.6-NE)
		CBDCA/CDDP + PEM + Pembrolizumab	KEAP1 wild-type	48.4 (40.4-56.5)	10.4 (8.2-14.0)	0.38 (0.28-0.53)	23.5 (20.4-NE)	0.57 (0.39-0.84)
		CBDCA/CDDP + PEM		16.1 (8.0-27.7)	4.7 (4.5-5.3)		12.2 (7.6-25.0)
	IMpower150 (57)	CBDCA + PTX + BEV + Atezolizumab	STK11 mutantion	-	5.6 (unavailable)	0.68 (0.43-1.07)	12.1 (unavailable)	0.71 (0.44-1.13)
		CBDCA + PTX + BEV		-	4.4 (unavailable)		9.9 (unavailable)
		CBDCA + PTX + BEV + Atezolizumab	KEAP1 mutantion	-	5.5 (unavailable)	0.58 (0.38-0.88)	11.4 (unavailable)	0.92 (0.59-1.44)
		CBDCA + PTX + BEV		-	4.2 (unavailable)		11.7 (unavailable)
		CBDCA + PTX + BEV + Atezolizumab	KRAS mutantion, STK11 mutantion and/or KEAP1 mutantion	-	6.0 (unavailable)	0.40 (0.28-0.84)	11.1 (unavailable)	0.60 (0.34-1.03)
		CBDCA + PTX + BEV		-	3.4 (unavailable)		8.7 (unavailable)
		CBDCA + PTX + BEV + Atezolizumab	KRAS mutantion, STK11 wild-type and KEAP1 wild-type	-	15.2 (unavailable)	0.36 (0.22-0.59)	26.2 (unavailable)	0.43 (0.26-0.72)
		CBDCA + PTX + BEV		-	6.9 (unavailable)		10.7 (unavailable)
	KEYNOTE-407 (67)	CBDCA + PTX/nab-PTX + Pembrolizumab	KEAP1 mutantion	66.7 (34.9-90.1)	6.3 (5.7-NE)	0.40 (0.19-0.86)	12.9 (6.7-NE)	1.08 (0.48-2.41)
		CBDCA + PTX/nab-PTX		54.2 (32.8-74.5)	4.2 (4.0-5.3)		8.6 (7.3-NE)
		CBDCA + PTX/nab-PTX + Pembrolizumab	KEAP1 wild-type	61.7 (52.4-70.4)	7.8 (6.2-10.4)	0.63 (0.48-0.83)	16.9 (14.0-23.1)	0.75 (0.55-1.02)
		CBDCA + PTX/nab-PTX		41.9 (33.2-50.9)	5.3 (4.2-6.2)		11.4 (9.6-15.3)
	CheckMate 227 (69)	Nivolumab + Ipilimumab	STK11 mutantion	-	2.8 (unavailable)	1.04 (unavailable)	10.8 (5.8-22.1)	0.78 (0.48-1.27)
		Platinum doublet		-	4.3 (unavailable)		11.2 (7.3-15.0)
		Nivolumab + Ipilimumab	STK11 wild-type	-	8.1 (unavailable)	0.72 (unavailable)	21.2 (17.4-29.4)	0.75 (0.59-0.94)
		Platinum doublet		-	6.1 (unavailable)		18.5 (14.5-21.3)
		Nivolumab + Ipilimumab	KEAP1 mutantion	-	11.1 (unavailable)	0.25 (unavailable)	24.4 (5.8-NE)	0.31 (0.14-0.70)
i		Platinum doublet		-	2.9 (unavailable)		8.9 (4.8-11.9)
		Nivolumab + Ipilimumab	KEAP1 wild-type	-	5.5 (unavailable)	0.83 (unavailable)	20.1 (16.2-26.2)	0.80 (0.65-1.00)
		Platinum doublet		-	5.8 (unavailable)		16.7 (14.5-19.9)
	CheckMate 9LA (52)	Platinum doublet + Nivolumab + Ipilimumab	STK11 mutantion	-	5.4 (4.1-10.6)	0.61 (0.37-1.00)	13.8 (8.6-22.7)	0.79 (0.48-1.28)
		Platinum doublet		-	4.2 (2.7-5.7)		10.7 (5.4-14.9)
		Platinum doublet + Nivolumab + Ipilimumab	STK11 wild-type	-	6.9 (5.5-8.5)	0.77 (0.57-1.04)	17.8 (13.2-22.8)	0.90 (0.67-1.22)
		Platinum doublet		-	5.6 (4.9-7.1)		13.9 (10.617.4)
		Platinum doublet + Nivolumab + Ipilimumab	KEAP1 mutantion	-	8.2 (2.8-27.5)	0.34 (0.14-0.83)	13.2 (6.6-22.7)	0.51 (0.24-1.08)
		Platinum doublet		-	4.0 (2.2-4.6)		5.0 (2.8-9.8)
		Platinum doublet + Nivolumab + Ipilimumab	KEAP1 wild-type	-	6.4 (4.5-8.3)	0.79 (0.60-1.03)	16.8 (13.2-20.5)	0.94 (0.71-1.23)
		Platinum doublet		-	5.7 (5.0-7.0)		14.1 (11.4-17.4)
	POSEIDON (70)	Platinum doublet + Durvalumab + Tremelimumab	STK11 mutantion	-	6.4 (4.7-13.8)	0.47 (0.23-0.93)	15.0 (8.2-23.8)	0.56 (0.30-1.03)
		Platinum doublet		-	4.6 (2.9-6.4)		10.7 (6.0-14.9)
		Platinum doublet + Durvalumab + Tremelimumab	STK11 wild-type	-	-	-	17.2 (14.9-22.1)	0.73 (0.57-0.93)
		Platinum doublet		-	-		13.4 (11.5-17.5)
		Platinum doublet + Durvalumab + Tremelimumab	KEAP1 mutantion	-	5.0 (3.0-13.7)	0.94 (0.33-3.35)	13.7 (7.2-26.5)	0.43 (0.16-1.25)
		Platinum doublet		-	5.1 (4.6-NE)		8.7(5.1-NE)
		Platinum doublet + Durvalumab + Tremelimumab	KEAP1 wild-type	-	-	-	14.0 (11.8-16.1)	0.79 (0.66-0.94)
		Platinum doublet		-	-		12.2 (10.6-13.9)
	NSCLC, Non-small cell lung cancer; STK11, Serine/threonine kinase 11; KEAP1, Kelch-like ECH-associated protein 1; KRAS, Kirsten rat sarcoma virus; ORR, Overall response rate; PFS, Progression-free survival; OS, Overall surivival; HR, Hazard ratio; CI, Confidence interval; NE, Not estimable; CDDP, Cisplatin; CBDCA, Carboplatin; PEM, Pemetrexed; nab-PTX, Nanoparticle albumin bound-Paclitaxel; PTX, …
